# Supplementary material for: Integrative Analysis Revealing Human Heart-Specific Genes and Consolidating Heart-Related Phenotypes
Source: Front Genet. 2020 Jul 30;11:777. doi: 10.3389/fgene.2020.00777 (PMC7438927; doi:10.3389/fgene.2020.00777)
Supplement: Supplementary file 3 [file Table_2.XLSX]

## Sheet: upregulated in AA
Upregulated in AA (Log2FC > 3, Adjusted P value < 0.01)
ID	Type	Gene	log2FoldChange (AA/LV)	pvalue	padj	AA-specific/enhanced gene
ENSG00000163217	protein_coding	BMP10	12.3764	0	0	BMP10
ENSG00000221986	protein_coding	MYBPHL	8.16301	0	0	MYBPHL
ENSG00000239402	pseudogene	CYP4F43P	8.11644	0	0	-
ENSG00000105251	protein_coding	SHD	8.01286	0	0	-
ENSG00000148942	protein_coding	SLC5A12	7.87213	0	0	-
ENSG00000214081	pseudogene	CYP4F30P	7.72365	3.21907e-290	5.39023e-288	-
ENSG00000146530	protein_coding	VWDE	7.61606	0	0	-
ENSG00000143839	protein_coding	REN	7.19534	8.14794e-168	4.42236e-166	-
ENSG00000228826	lincRNA	RP11-344P13.4	6.68354	0	0	-
ENSG00000167580	protein_coding	AQP2	6.68063	2.87128e-266	4.21061e-264	-
ENSG00000118702	protein_coding	GHRH	6.64485	0	0	-
ENSG00000170290	protein_coding	SLN	6.59151	0	0	-
ENSG00000105697	protein_coding	HAMP	6.52441	1.17373e-210	1.0379e-208	-
ENSG00000249261	lincRNA	RP11-284A20.2	6.25893	1.63262e-282	2.55272e-280	-
ENSG00000159248	protein_coding	GJD2	6.2578	0	0	-
ENSG00000108556	protein_coding	CHRNE	6.0857	0	0	CHRNE
ENSG00000175206	protein_coding	NPPA	6.05258	0	0	NPPA
ENSG00000223349	pseudogene	AC010984.4	5.91012	1.43623e-151	6.52105e-150	-
ENSG00000137142	protein_coding	IGFBPL1	5.76431	1.91676e-215	1.81019e-213	-
ENSG00000164588	protein_coding	HCN1	5.71807	0	0	-
ENSG00000232310	lincRNA	RP11-557H15.4	5.57006	0	0	AL078590.3
ENSG00000170324	protein_coding	FRMPD2	5.51518	0	0	-
ENSG00000240253	pseudogene	AC140481.7	5.49775	5.75034e-213	5.28271e-211	-
ENSG00000187550	protein_coding	SBK2	5.4842	0	0	SBK2
ENSG00000138669	protein_coding	PRKG2	5.42913	0	0	-
ENSG00000251301	lincRNA	RP11-81H14.2	5.35524	1.5957e-240	1.85589e-238	-
ENSG00000186191	protein_coding	BPIFB4	5.34689	4.14599e-106	9.92767e-105	-
ENSG00000249306	lincRNA	RP11-267A15.1	5.33184	5.73692e-138	2.20242e-136	-
ENSG00000146250	protein_coding	PRSS35	5.25637	0	0	-
ENSG00000234493	lincRNA	GS1-421I3.2	5.22754	2.03158e-159	1.00557e-157	-
ENSG00000205056	lincRNA	RP11-693J15.5	5.225	0	0	-
ENSG00000167941	protein_coding	SOST	5.20717	9.53435e-173	5.49039e-171	-
ENSG00000165899	protein_coding	OTOGL	5.18987	0	0	-
ENSG00000111218	protein_coding	PRMT8	5.18306	0	0	-
ENSG00000252088	snoRNA	snoU13	5.15289	3.0016e-216	2.89256e-214	-
ENSG00000196834	protein_coding	POTEI	5.12805	5.97046e-174	3.49783e-172	-
ENSG00000102230	protein_coding	PCYT1B	5.12047	0	0	-
ENSG00000138315	protein_coding	OIT3	5.06127	0	0	-
ENSG00000114638	protein_coding	UPK1B	5.03749	2.00108e-94	3.92731e-93	-
ENSG00000118231	protein_coding	CRYGD	5.03222	5.34979e-54	4.6454e-53	-
ENSG00000120057	protein_coding	SFRP5	4.98157	8.84243e-293	1.51282e-290	-
ENSG00000161509	protein_coding	GRIN2C	4.95852	0	0	-
ENSG00000128040	protein_coding	SPINK2	4.93474	1.2946e-211	1.16218e-209	-
ENSG00000196990	protein_coding	FAM163B	4.84555	1.40202e-268	2.08187e-266	-
ENSG00000261467	lincRNA	RP11-731K22.1	4.79855	4.81453e-133	1.75689e-131	-
ENSG00000162989	protein_coding	KCNJ3	4.78218	0	0	-
ENSG00000198336	protein_coding	MYL4	4.76986	0	0	MYL4
ENSG00000179813	protein_coding	FAM216B	4.76017	0	0	-
ENSG00000175745	protein_coding	NR2F1	4.73287	0	0	-
ENSG00000130294	protein_coding	KIF1A	4.72212	0	0	-
ENSG00000253122	lincRNA	RP11-238I10.1	4.72073	1.70975e-213	1.58303e-211	AC025366.1
ENSG00000139304	protein_coding	PTPRQ	4.69293	0	0	-
ENSG00000163630	protein_coding	SYNPR	4.67059	0	0	-
ENSG00000235949	antisense	AC061961.2	4.66754	1.96983e-207	1.67294e-205	-
ENSG00000128802	protein_coding	GDF2	4.62398	1.1273e-87	1.98476e-86	-
ENSG00000184905	protein_coding	TCEAL2	4.57592	0	0	-
ENSG00000229896	lincRNA	RP11-456H18.2	4.56604	0	0	-
ENSG00000179914	protein_coding	ITLN1	4.56443	4.7542e-81	7.35562e-80	-
ENSG00000228509	antisense	AC006460.2	4.54061	1.06326e-288	1.7555e-286	-
ENSG00000144331	protein_coding	ZNF385B	4.52099	0	0	-
ENSG00000102854	protein_coding	MSLN	4.51478	5.02905e-79	7.50542e-78	-
ENSG00000175398	protein_coding	OR10P1	4.51329	2.13256e-234	2.38624e-232	OR10P1
ENSG00000177791	protein_coding	MYOZ1	4.43716	0	0	-
ENSG00000235618	pseudogene	RP11-324H6.5	4.3952	0	0	-
ENSG00000269783	protein_coding	GOLGA7B	4.38675	0	0	-
ENSG00000132872	protein_coding	SYT4	4.36422	6.34143e-92	1.19777e-90	-
ENSG00000205710	protein_coding	C17orf107	4.36202	0	0	-
ENSG00000012504	protein_coding	NR1H4	4.35814	9.80658e-142	3.96461e-140	-
ENSG00000235366	antisense	LINC01055	4.34787	9.14703e-75	1.26887e-73	-
ENSG00000169181	protein_coding	GSG1L	4.31912	3.99578e-228	4.2688e-226	-
ENSG00000006283	protein_coding	CACNA1G	4.28762	0	0	-
ENSG00000226786	antisense	RP1-167F1.2	4.28534	6.88109e-297	1.20343e-294	-
ENSG00000230646	pseudogene	AC010984.3	4.23724	3.22713e-147	1.38281e-145	-
ENSG00000249267	lincRNA	LINC00939	4.2227	9.24084e-84	1.51722e-82	-
ENSG00000237452	protein_coding	AC074212.3	4.19299	0	0	-
ENSG00000138650	protein_coding	PCDH10	4.19075	0	0	-
ENSG00000250846	lincRNA	RP11-807H7.1	4.15161	1.00757e-80	1.55076e-79	-
ENSG00000258921	antisense	RP11-644F5.16	4.14641	6.78546e-141	2.71074e-139	-
ENSG00000102109	protein_coding	PCSK1N	4.12169	0	0	-
ENSG00000055732	protein_coding	MCOLN3	4.12161	0	0	-
ENSG00000181577	protein_coding	C6orf223	4.1163	1.29354e-200	1.03879e-198	-
ENSG00000124780	protein_coding	KCNK17	4.10308	6.91119e-214	6.44954e-212	-
ENSG00000272583	lincRNA	RP11-344P13.6	4.10296	1.26423e-97	2.61599e-96	-
ENSG00000133636	protein_coding	NTS	4.08993	2.60432e-120	7.63825e-119	-
ENSG00000273321	lincRNA	RP11-621L6.3	4.08305	1.02445e-188	7.19856e-187	-
ENSG00000181291	protein_coding	TMEM132E	4.08289	1.49034e-196	1.1499e-194	-
ENSG00000169071	protein_coding	ROR2	4.06438	0	0	-
ENSG00000182667	protein_coding	NTM	4.02855	0	0	-
ENSG00000255090	processed_transcript	RP11-820L6.1	4.00785	0	0	-
ENSG00000154645	protein_coding	CHODL	4.00766	0	0	-
ENSG00000257017	protein_coding	HP	3.99944	2.22109e-127	7.39634e-126	-
ENSG00000172201	protein_coding	ID4	3.99874	0	0	-
ENSG00000104059	protein_coding	FAM189A1	3.99714	5.24522e-291	8.84569e-289	-
ENSG00000171243	protein_coding	SOSTDC1	3.97549	4.89279e-212	4.40912e-210	-
ENSG00000261039	lincRNA	RP11-417E7.2	3.9715	6.25362e-163	3.18207e-161	-
ENSG00000182348	protein_coding	ZNF804B	3.96331	1.27325e-89	2.31242e-88	-
ENSG00000091181	protein_coding	IL5RA	3.92798	2.16293e-217	2.12779e-215	-
ENSG00000250033	processed_transcript	SLC7A11-AS1	3.92642	5.459e-116	1.5181e-114	-
ENSG00000186297	protein_coding	GABRA5	3.9122	6.45187e-211	5.74825e-209	-
ENSG00000242349	antisense	NPPA-AS1	3.87603	0	0	-
ENSG00000227906	antisense	SNAP25-AS1	3.87125	2.5224e-142	1.02326e-140	-
ENSG00000248491	lincRNA	RP11-125O18.1	3.84083	7.25262e-59	7.02644e-58	-
ENSG00000089199	protein_coding	CHGB	3.83239	3.01915e-305	5.65731e-303	-
ENSG00000261795	lincRNA	RP11-90P13.1	3.82786	1.67968e-77	2.44346e-76	-
ENSG00000181143	protein_coding	MUC16	3.82574	2.7243e-69	3.34307e-68	-
ENSG00000157064	protein_coding	NMNAT2	3.81349	0	0	-
ENSG00000121871	protein_coding	SLITRK3	3.78143	1.31177e-83	2.14479e-82	-
ENSG00000151012	protein_coding	SLC7A11	3.77661	1.84219e-283	2.91906e-281	-
ENSG00000237596	antisense	RP13-143G15.4	3.76662	5.39233e-300	9.71854e-298	AL138828.1
ENSG00000106772	protein_coding	PRUNE2	3.76386	0	0	-
ENSG00000237187	processed_transcript	NR2F1-AS1	3.76163	0	0	-
ENSG00000240590	pseudogene	RP11-403P13.1	3.73635	3.67076e-91	6.85111e-90	-
ENSG00000105642	protein_coding	KCNN1	3.72551	5.41833e-302	9.9168e-300	-
ENSG00000243566	protein_coding	UPK3B	3.69204	4.39085e-84	7.24444e-83	-
ENSG00000102468	protein_coding	HTR2A	3.67307	1.6836e-184	1.10723e-182	-
ENSG00000105664	protein_coding	COMP	3.66562	3.41765e-101	7.52712e-100	-
ENSG00000099960	protein_coding	SLC7A4	3.66553	6.22502e-208	5.30587e-206	-
ENSG00000047457	protein_coding	CP	3.65231	6.33489e-202	5.19329e-200	-
ENSG00000264345	lincRNA	RP11-958F21.1	3.64911	2.36359e-149	1.03533e-147	-
ENSG00000250241	lincRNA	RP11-9G1.3	3.64529	6.42724e-78	9.43701e-77	-
ENSG00000138821	protein_coding	SLC39A8	3.64047	0	0	-
ENSG00000198732	protein_coding	SMOC1	3.64026	2.19071e-170	1.217e-168	-
ENSG00000255015	lincRNA	RP11-716H6.1	3.63981	2.36088e-100	5.12791e-99	-
ENSG00000158764	protein_coding	ITLN2	3.63762	5.04097e-120	1.47664e-118	-
ENSG00000172548	protein_coding	NIPAL4	3.63267	4.11855e-108	1.01502e-106	-
ENSG00000258913	lincRNA	RP11-260M19.2	3.62275	3.99718e-196	3.06407e-194	-
ENSG00000122756	protein_coding	CNTFR	3.61756	0	0	-
ENSG00000170484	protein_coding	KRT74	3.61649	1.3692e-51	1.12052e-50	-
ENSG00000138308	protein_coding	PLA2G12B	3.61409	2.86268e-159	1.40516e-157	-
ENSG00000161905	protein_coding	ALOX15	3.60716	1.33691e-81	2.1043e-80	-
ENSG00000244094	protein_coding	SPRR2F	3.60052	4.65629e-31	2.19826e-30	-
ENSG00000183631	protein_coding	CXorf64	3.59575	4.81781e-138	1.85258e-136	PRR32
ENSG00000222038	protein_coding	POTEJ	3.59057	1.88531e-78	2.79248e-77	-
ENSG00000124159	protein_coding	MATN4	3.58572	2.80162e-124	8.79605e-123	-
ENSG00000112280	protein_coding	COL9A1	3.56837	3.28481e-181	2.06812e-179	-
ENSG00000085552	protein_coding	IGSF9	3.55113	1.03323e-215	9.8365e-214	-
ENSG00000254486	lincRNA	RP13-631K18.2	3.54767	1.92475e-75	2.70335e-74	-
ENSG00000155265	protein_coding	GOLGA7B	3.54671	0	0	-
ENSG00000165390	protein_coding	ANXA8	3.52625	1.50551e-31	7.2114e-31	-
ENSG00000186369	lincRNA	LINC00643	3.51758	1.84732e-63	1.97981e-62	-
ENSG00000072657	protein_coding	TRHDE	3.51646	5.18347e-235	5.85558e-233	-
ENSG00000139973	protein_coding	SYT16	3.51599	4.88514e-95	9.70044e-94	-
ENSG00000183324	protein_coding	C15orf60	3.51073	1.90551e-249	2.41877e-247	-
ENSG00000182103	protein_coding	FAM181B	3.50807	0	0	-
ENSG00000224957	lincRNA	AC090044.1	3.5068	0	0	-
ENSG00000174776	protein_coding	WDR49	3.50649	1.40045e-222	1.407e-220	-
ENSG00000141314	protein_coding	RHBDL3	3.50002	4.35849e-225	4.55327e-223	-
ENSG00000079101	protein_coding	CLUL1	3.47168	1.01037e-69	1.26082e-68	-
ENSG00000234224	protein_coding	TMEM229A	3.46294	1.39737e-142	5.70794e-141	-
ENSG00000134594	protein_coding	RAB33A	3.45644	8.40762e-270	1.25635e-267	-
ENSG00000130037	protein_coding	KCNA5	3.44362	0	0	-
ENSG00000187957	protein_coding	DNER	3.43539	5.2301e-238	5.99431e-236	-
ENSG00000233005	lincRNA	AC067959.1	3.42167	2.24637e-101	4.96598e-100	-
ENSG00000172137	protein_coding	CALB2	3.41038	5.50105e-137	2.0881e-135	-
ENSG00000128510	protein_coding	CPA4	3.40545	7.62937e-60	7.53995e-59	-
ENSG00000073737	protein_coding	DHRS9	3.4045	1.04576e-114	2.85107e-113	-
ENSG00000234787	lincRNA	LINC00458	3.404	1.28978e-44	8.82144e-44	-
ENSG00000124107	protein_coding	SLPI	3.39908	2.53609e-119	7.34688e-118	-
ENSG00000261978	antisense	CTD-2529O21.2	3.39754	1.11214e-74	1.53823e-73	-
ENSG00000183421	protein_coding	RIPK4	3.39571	4.94477e-209	4.29214e-207	-
ENSG00000205057	protein_coding	CLLU1OS	3.3918	9.58632e-51	7.64122e-50	-
ENSG00000134343	protein_coding	ANO3	3.37199	2.58055e-142	1.04506e-140	-
ENSG00000157168	protein_coding	NRG1	3.37087	2.9258e-161	1.46975e-159	-
ENSG00000179299	protein_coding	NSUN7	3.36605	0	0	-
ENSG00000182040	protein_coding	USH1G	3.36479	3.04629e-104	7.07904e-103	-
ENSG00000235510	pseudogene	BX842568.1	3.35638	3.1307e-67	3.69026e-66	-
ENSG00000133134	protein_coding	BEX2	3.35615	0	0	-
ENSG00000129988	protein_coding	LBP	3.34956	4.87583e-89	8.78766e-88	-
ENSG00000157388	protein_coding	CACNA1D	3.3461	2.77323e-287	4.51558e-285	-
ENSG00000081479	protein_coding	LRP2	3.34244	2.7305e-78	4.03172e-77	-
ENSG00000036473	protein_coding	OTC	3.32429	6.21207e-74	8.48767e-73	-
ENSG00000106631	protein_coding	MYL7	3.31303	0	0	MYL7
ENSG00000155966	protein_coding	AFF2	3.3014	9.16708e-199	7.21449e-197	-
ENSG00000224984	antisense	RP11-524H19.2	3.29435	5.95378e-85	9.97649e-84	-
ENSG00000171303	protein_coding	KCNK3	3.28242	0	0	-
ENSG00000253297	sense_intronic	HTR4-IT1	3.27139	2.72619e-64	2.98402e-63	-
ENSG00000000971	protein_coding	CFH	3.25047	0	0	-
ENSG00000106038	protein_coding	EVX1	3.23667	1.10883e-58	1.06812e-57	-
ENSG00000156475	protein_coding	PPP2R2B	3.23462	0	0	-
ENSG00000244459	lincRNA	RP11-1398P2.1	3.23332	3.55983e-292	6.04659e-290	-
ENSG00000272327	lincRNA	RP11-1002K11.1	3.23017	1.88318e-151	8.51761e-150	-
ENSG00000186807	protein_coding	ANXA8L2	3.22678	1.3712e-52	1.1521e-51	-
ENSG00000110675	protein_coding	ELMOD1	3.2223	0	0	-
ENSG00000225986	antisense	RP3-340N1.5	3.21861	4.06984e-207	3.44405e-205	-
ENSG00000116690	protein_coding	PRG4	3.2185	6.38366e-58	6.05294e-57	-
ENSG00000101892	protein_coding	ATP1B4	3.21518	2.17649e-62	2.27981e-61	-
ENSG00000140506	protein_coding	LMAN1L	3.2119	1.733e-193	1.27465e-191	-
ENSG00000264365	antisense	RP11-621L6.2	3.19608	1.11311e-82	1.78537e-81	-
ENSG00000157734	protein_coding	SNX22	3.19289	0	0	-
ENSG00000109625	protein_coding	CPZ	3.19279	1.60247e-88	2.85758e-87	-
ENSG00000270547	lincRNA	RP11-536O18.2	3.19098	8.48028e-85	1.41698e-83	-
ENSG00000179902	protein_coding	C1orf194	3.18691	4.2007e-143	1.73389e-141	-
ENSG00000113231	protein_coding	PDE8B	3.18194	0	0	-
ENSG00000196893	antisense	AC090286.4	3.17662	1.62329e-50	1.28654e-49	-
ENSG00000188522	protein_coding	FAM83G	3.17193	0	0	-
ENSG00000127324	protein_coding	TSPAN8	3.16365	7.18695e-219	7.09975e-217	-
ENSG00000066468	protein_coding	FGFR2	3.15548	0	0	-
ENSG00000223039	misc_RNA	RN7SKP268	3.1551	1.3051e-37	7.45908e-37	-
ENSG00000205038	protein_coding	PKHD1L1	3.15322	5.05446e-156	2.43543e-154	-
ENSG00000223764	lincRNA	RP11-54O7.3	3.15191	2.01619e-256	2.70467e-254	-
ENSG00000234840	lincRNA	RP11-399D6.2	3.15137	9.99896e-130	3.4717e-128	-
ENSG00000185942	protein_coding	NKAIN3	3.14492	2.54162e-96	5.15086e-95	-
ENSG00000145850	protein_coding	TIMD4	3.13676	1.22022e-103	2.79432e-102	-
ENSG00000135127	protein_coding	CCDC64	3.12619	1.44335e-94	2.84454e-93	-
ENSG00000171345	protein_coding	KRT19	3.11614	8.79826e-86	1.49767e-84	-
ENSG00000162670	protein_coding	BRINP3	3.10936	1.94805e-97	3.99944e-96	-
ENSG00000112812	protein_coding	PRSS16	3.10927	4.6101e-112	1.2067e-110	-
ENSG00000197859	protein_coding	ADAMTSL2	3.10895	5.36489e-301	9.74347e-299	-
ENSG00000172724	protein_coding	CCL19	3.10424	2.05188e-66	2.36087e-65	-
ENSG00000187634	protein_coding	SAMD11	3.09883	1.51331e-263	2.15237e-261	-
ENSG00000133067	protein_coding	LGR6	3.08967	1.13101e-199	9.02134e-198	-
ENSG00000253525	pseudogene	CTD-2114J12.1	3.08866	1.07092e-62	1.1318e-61	-
ENSG00000073756	protein_coding	PTGS2	3.08819	3.49966e-85	5.88092e-84	-
ENSG00000231858	processed_transcript	AC067945.4	3.08072	1.77036e-67	2.09725e-66	-
ENSG00000121005	protein_coding	CRISPLD1	3.07978	1.33667e-165	7.09189e-164	-
ENSG00000166183	protein_coding	ASPG	3.07607	0	0	-
ENSG00000095397	protein_coding	DFNB31	3.06391	0	0	-
ENSG00000128285	protein_coding	MCHR1	3.05141	7.2882e-117	2.04121e-115	-
ENSG00000140600	protein_coding	SH3GL3	3.04581	1.95073e-157	9.47669e-156	-
ENSG00000166206	protein_coding	GABRB3	3.04428	0	0	-
ENSG00000172367	protein_coding	PDZD3	3.04107	2.61341e-54	2.28528e-53	-
ENSG00000254510	processed_transcript	RP11-867G23.10	3.04067	1.31828e-149	5.82858e-148	-
ENSG00000223561	lincRNA	AC003090.1	3.02347	5.49239e-216	5.25001e-214	-
ENSG00000007402	protein_coding	CACNA2D2	3.02256	0	0	-
ENSG00000269811	pseudogene	SCGB2B3P	3.01531	4.87962e-78	7.17358e-77	-
ENSG00000273415	lincRNA	RP11-702B10.2	3.01463	3.24826e-33	1.63801e-32	-
ENSG00000101938	protein_coding	CHRDL1	3.0139	2.18517e-203	1.82303e-201	-
ENSG00000162374	protein_coding	ELAVL4	3.01381	4.92934e-143	2.03109e-141	-
ENSG00000066405	protein_coding	CLDN18	3.01328	9.37855e-139	3.62996e-137	-
ENSG00000231424	antisense	RP1-45C12.1	3.0127	1.14487e-117	3.23718e-116	-
ENSG00000185272	protein_coding	RBM11	3.01226	2.15569e-201	1.749e-199	-
ENSG00000228032	protein_coding	C14orf144	3.01183	2.70764e-127	9.00385e-126	-
ENSG00000237159	antisense	CNTFR-AS1	3.0062	9.37335e-152	4.27229e-150	-
ENSG00000157680	protein_coding	DGKI	3.00415	2.69059e-288	4.41145e-286	-
ENSG00000162687	protein_coding	KCNT2	3.00372	1.86392e-234	2.09558e-232	-
ENSG00000074410	protein_coding	CA12	3.00141	9.11223e-112	2.37723e-110	-

## Sheet: upregulated in LV
Upregulated in LV (Log2FC > 3, Adjusted P value < 0.01)
ID	Type	Gene	log2FoldChange (LV/AA)	pvalue	padj	LV-specific/enhanced gene
ENSG00000138472	protein_coding	GUCA1C	9.03491	0	0	-
ENSG00000185847	lincRNA	RP1-46F2.2	7.8785	0	0	-
ENSG00000261405	pseudogene	RP11-23E10.4	7.70771	9.07962e-283	1.42913e-280	-
ENSG00000249116	antisense	CTD-2194D22.3	7.58742	0	0	AC025183.1
ENSG00000113430	protein_coding	IRX4	7.32816	0	0	-
ENSG00000111245	protein_coding	MYL2	7.06484	0	0	MYL2
ENSG00000185559	protein_coding	DLK1	6.86444	0	0	-
ENSG00000255414	lincRNA	LINC01059	6.0084	2.97814e-132	1.07186e-130	-
ENSG00000159387	protein_coding	IRX6	5.99827	0	0	-
ENSG00000263443	lincRNA	RP11-973F15.2	5.92825	4.19758e-238	4.83438e-236	AC100872.1
ENSG00000253819	lincRNA	RP11-973F15.1	5.64202	1.68995e-279	2.62499e-277	-
ENSG00000259882	pseudogene	RP11-293B20.2	5.35919	1.19608e-284	1.90807e-282	-
ENSG00000273087	lincRNA	RP11-566J3.4	5.35042	5.17895e-82	8.20087e-81	-
ENSG00000089101	protein_coding	C20orf26	5.13134	0	0	-
ENSG00000184385	protein_coding	C21orf128	5.10454	3.89163e-43	2.57011e-42	-
ENSG00000178772	protein_coding	CPN2	5.02592	2.35932e-274	3.54799e-272	-
ENSG00000260484	lincRNA	RP11-1081M5.2	4.97468	2.46771e-198	1.92922e-196	-
ENSG00000263207	lincRNA	RP11-26L20.4	4.90077	4.72317e-126	1.53389e-124	-
ENSG00000265356	sense_intronic	RP11-17M24.1	4.88231	1.29001e-230	1.39712e-228	-
ENSG00000109158	protein_coding	GABRA4	4.83378	3.78289e-289	6.28972e-287	-
ENSG00000187268	protein_coding	FAM9C	4.69435	7.02762e-94	1.37013e-92	-
ENSG00000183134	protein_coding	PTGDR2	4.68226	0	0	-
ENSG00000160808	protein_coding	MYL3	4.49424	1.83703e-261	2.58168e-259	MYL3
ENSG00000107295	protein_coding	SH3GL2	4.47735	0	0	-
ENSG00000120907	protein_coding	ADRA1A	4.38568	0	0	-
ENSG00000124818	protein_coding	OPN5	4.35939	3.61696e-189	2.56446e-187	-
ENSG00000176697	protein_coding	BDNF	4.30111	0	0	-
ENSG00000253369	lincRNA	RP11-1081M5.1	4.27401	8.85483e-168	4.78404e-166	-
ENSG00000261315	pseudogene	LARP4P	4.24736	6.93138e-96	1.39633e-94	-
ENSG00000258240	lincRNA	RP1-46F2.3	4.2436	1.3011e-83	2.12883e-82	-
ENSG00000251459	lincRNA	RP11-319E12.2	4.24094	9.31276e-139	3.61042e-137	-
ENSG00000255501	protein_coding	CARD18	4.17365	1.62589e-97	3.34968e-96	-
ENSG00000249460	lincRNA	RP11-665C14.2	4.12732	6.52191e-102	1.45955e-100	-
ENSG00000255325	lincRNA	RP11-96B2.1	4.10858	1.64336e-77	2.39209e-76	-
ENSG00000176842	protein_coding	IRX5	4.09091	0	0	-
ENSG00000223784	lincRNA	RP11-554I8.2	4.08304	1.74241e-194	1.30184e-192	-
ENSG00000188716	protein_coding	DUPD1	4.08226	2.12789e-109	5.3732e-108	-
ENSG00000173093	protein_coding	CCDC63	4.07858	9.81272e-141	3.90031e-139	-
ENSG00000241054	antisense	RP5-1002M8.4	3.99834	5.80092e-87	1.01003e-85	-
ENSG00000177459	protein_coding	C8orf47	3.99584	2.22756e-302	4.10881e-300	-
ENSG00000260516	pseudogene	RP11-17M15.4	3.97551	1.18212e-101	2.63052e-100	-
ENSG00000140557	protein_coding	ST8SIA2	3.93919	1.78952e-198	1.40367e-196	-
ENSG00000226074	pseudogene	PRSS44	3.86654	7.33966e-217	7.16072e-215	PRSS44
ENSG00000258444	antisense	CTD-2201G16.1	3.78013	6.18076e-168	3.36239e-166	AL132855.1
ENSG00000250708	lincRNA	RP11-161D15.1	3.77336	4.83856e-181	3.0302e-179	-
ENSG00000235997	lincRNA	AC109642.1	3.76247	0	0	-
ENSG00000186073	protein_coding	C15orf41	3.75261	0	0	-
ENSG00000165887	protein_coding	ANKRD2	3.7485	7.17516e-203	5.96499e-201	-
ENSG00000152822	protein_coding	GRM1	3.74288	7.51088e-188	5.20035e-186	-
ENSG00000165548	protein_coding	TMEM63C	3.70739	9.14701e-228	9.72797e-226	-
ENSG00000136928	protein_coding	GABBR2	3.63193	5.34408e-172	3.04768e-170	-
ENSG00000169851	protein_coding	PCDH7	3.56884	5.77095e-285	9.26885e-283	-
ENSG00000257499	3prime_overlapping_ncrna	RP11-571M6.8	3.55353	1.05774e-196	8.18793e-195	-
ENSG00000205835	protein_coding	GMNC	3.54463	2.59305e-100	5.62702e-99	-
ENSG00000178055	pseudogene	PRSS42	3.52702	2.90476e-243	3.44629e-241	PRSS42
ENSG00000251286	pseudogene	RP11-588F10.1	3.51756	4.78531e-151	2.16025e-149	AC097522.1
ENSG00000188086	protein_coding	PRSS45	3.5172	3.27003e-217	3.20354e-215	-
ENSG00000075886	protein_coding	TUBA3D	3.50435	2.19011e-149	9.62914e-148	-
ENSG00000196660	protein_coding	SLC30A10	3.46179	3.41654e-143	1.41269e-141	-
ENSG00000227249	pseudogene	AC000374.1	3.45528	2.00871e-81	3.14077e-80	-
ENSG00000177398	protein_coding	UMODL1	3.44239	5.11898e-38	2.96223e-37	-
ENSG00000227917	lincRNA	RP11-143M1.3	3.42366	1.45859e-53	1.25364e-52	-
ENSG00000248431	lincRNA	AC005150.1	3.42107	2.22728e-81	3.47562e-80	-
ENSG00000238266	lincRNA	LINC00707	3.41897	4.39034e-49	3.36108e-48	-
ENSG00000210191	Mt_tRNA	MT-TL2	3.41492	1.05623e-83	1.73298e-82	-
ENSG00000272235	lincRNA	RP11-22L13.1	3.3921	2.89866e-167	1.55894e-165	-
ENSG00000023171	protein_coding	GRAMD1B	3.37737	0	0	-
ENSG00000138675	protein_coding	FGF5	3.36688	5.67672e-88	1.0047e-86	-
ENSG00000187889	protein_coding	C1orf168	3.33433	3.61345e-298	6.41455e-296	-
ENSG00000240045	lincRNA	RP11-451G4.2	3.32966	3.32835e-128	1.12261e-126	-
ENSG00000129744	protein_coding	ART1	3.32185	2.24196e-66	2.57831e-65	-
ENSG00000214617	pseudogene	SLC6A10P	3.31762	4.48254e-45	3.09181e-44	-
ENSG00000109991	protein_coding	P2RX3	3.31071	5.04286e-93	9.71141e-92	-
ENSG00000179603	protein_coding	GRM8	3.30214	2.93122e-170	1.62455e-168	-
ENSG00000143499	protein_coding	SMYD2	3.29307	0	0	-
ENSG00000258628	pseudogene	RP11-492D6.3	3.27755	2.69601e-115	7.40149e-114	-
ENSG00000258676	lincRNA	RP11-386M24.3	3.27104	5.09723e-62	5.30157e-61	-
ENSG00000177414	protein_coding	UBE2U	3.26992	9.81221e-47	7.08243e-46	-
ENSG00000185274	protein_coding	WBSCR17	3.26296	1.21704e-194	9.18032e-193	-
ENSG00000237742	antisense	RP11-624M8.1	3.26061	2.71375e-198	2.11458e-196	-
ENSG00000261635	pseudogene	RP11-618N24.1	3.25748	9.37825e-48	6.94543e-47	-
ENSG00000253270	lincRNA	RP11-1105O14.1	3.23906	4.48164e-48	3.34318e-47	AC090541.1
ENSG00000235535	antisense	RP11-532N4.2	3.23135	2.15179e-261	3.00613e-259	TRDN-AS1
ENSG00000221844	pseudogene	RP11-404E6.1	3.21463	3.24017e-157	1.57085e-155	DPP3P2
ENSG00000165917	protein_coding	RAPSN	3.20472	0	0	-
ENSG00000270160	lincRNA	RP11-264E20.2	3.20065	2.12769e-117	6.00176e-116	-
ENSG00000135439	protein_coding	AGAP2	3.18333	2.1393e-233	2.38249e-231	-
ENSG00000255465	lincRNA	RP11-264E20.1	3.16829	9.21444e-118	2.61168e-116	-
ENSG00000250981	antisense	RP11-19O2.1	3.15101	7.19807e-139	2.79978e-137	AC016650.1
ENSG00000254552	antisense	XIRP2-AS1	3.13111	1.14755e-45	8.08044e-45	-
ENSG00000106066	protein_coding	CPVL	3.12481	0	0	-
ENSG00000216588	protein_coding	IGSF23	3.1125	1.23541e-54	1.08998e-53	-
ENSG00000175445	protein_coding	LPL	3.1104	7.79498e-277	1.20287e-274	-
ENSG00000092054	protein_coding	MYH7	3.10283	1.01234e-259	1.38962e-257	MYH7
ENSG00000176659	protein_coding	C20orf197	3.10158	4.46054e-172	2.54996e-170	-
ENSG00000101440	protein_coding	ASIP	3.07462	1.46122e-223	1.48704e-221	-
ENSG00000115705	protein_coding	TPO	3.06445	5.30432e-170	2.93291e-168	-
ENSG00000260987	lincRNA	RP11-423G4.7	3.06145	5.26237e-91	9.8062e-90	-
ENSG00000113296	protein_coding	THBS4	3.05384	4.88429e-134	1.79903e-132	-
ENSG00000236701	pseudogene	RP11-549A6.1	3.05148	8.74915e-69	1.0615e-67	-
ENSG00000254667	protein_coding	AP000783.1	3.04962	1.11937e-224	1.15914e-222	-
ENSG00000163092	protein_coding	XIRP2	3.04734	3.30083e-153	1.54322e-151	-
ENSG00000113196	protein_coding	HAND1	3.031	1.71738e-257	2.31699e-255	-
ENSG00000253858	antisense	CTB-147C13.1	3.0278	6.78396e-66	7.71529e-65	-
ENSG00000256694	antisense	RP11-598F7.5	3.01366	8.21892e-236	9.32927e-234	-
