# Supplementary material for: Integrative Analysis Revealing Human Heart-Specific Genes and Consolidating Heart-Related Phenotypes
Source: Front Genet. 2020 Jul 30;11:777. doi: 10.3389/fgene.2020.00777 (PMC7438927; doi:10.3389/fgene.2020.00777)
Supplement: Supplementary file 4 [file Table_3.XLSX]

## Sheet: network
Top 10 networks regarding diseases and functions enriched with differential expression between AA and LV
ID	Molecules in Network	Score	Focus Molecules	Top Diseases and Functions
1	ANKRD2,AQP2,BMP,BMP10,chymotrypsin,CP,CPA4,DGKI,ERK1/2,EVX1,Ferritin,GJD2,HAND1,HP,IRX4,ITLN1,ITLN2,mGluR,Mlc,MYL3,MYL4,MYL7,Nos,NPPA,PCDH10,PCSK1N,Pkg,PRC2,PRKG2,REN,Rlc,Smad,SOSTDC1,trypsin,XIRP2	42	23	[Cardiovascular System Development and Function, Embryonic Development, Organ Development]
2	AChR,Akt,ASIP,cacn,CACNA1D,CACNA1G,CACNA2D2,CALB2,CFH,CHRNE,CNTFR,COL9A1,Collagen type ix,COMP,DLK1,FYB2,GOT,HAMP,Ige,IgG,IgG1,IgG2a,Igg3,Igm,IL12 (complex),IL5RA,MATN4,NRG (family),NTS,OPN5,PRG4,RAPSN,STAT5a/b,THBS4,TIMD4	37	21	[Developmental Disorder, Hereditary Disorder, Immunological Disease]
3	Adaptor protein 2,ADCY,ADRA1A,ADRB,ART1,BDNF,Calcineurin protein(s),calpain,CaMKII,ERK,GABA receptor,GABA-A receptor,GABBR2,GABRA4,GABRA5,GABRB3,GHRH,Gq-coupled receptor,GRIN2C,GRM1,HCN1,HTR2A,KCNJ3,KCNK3,KIF1A,MCHR1,MCOLN3,MEF2,MYOZ1,NMDA Receptor,PLC,SLC7A11,Synaptotagmin,SYT16,SYT4	37	21	[Organismal Injury and Abnormalities, Psychological Disorders, Skeletal and Muscular Disorders]
4	ALOX15,ANO3,Ap1,BEX2,CCL19,CHGB,DNER,estrogen receptor,FGF5,Fibrinogen,HDL,ITPR,LBP,LDL,LDL-cholesterol,LPL,LRP,LRP2,NFkB (complex),Notch,Nr1h,NR1H4,NR2F1,P2RX3,Pro-inflammatory Cytokine,PRSS16,PRSS42P,PRSS45P,Rxr,Secretase gamma,Serine Protease,SLPI,SOST,TPO,UPK1B	34	20	[Carbohydrate Metabolism, Cardiovascular Disease, Organismal Injury and Abnormalities]
5	Alp,CD3,Collagen type I (complex),Collagen type IV,Creb,DUPD1,FGFR2,Hsp27,ID4,Jnk,KCNA5,KRT19,Laminin (complex),MAP2K1/2,Mek,MSLN,MUC16,NMNAT2,p70 S6k,PDGF BB,PI3K (complex),PP2A,PRSS35,PTK,Raf,Rb,ROR2,Rsk,SFRP5,SH3GL2,SH3GL3,SLC7A11-AS1,SNX22,Sos,TSPAN8	25	16	[Cellular Assembly and Organization, Nervous System Development and Function, Tissue Morphology]
6	20-alpha-hydroxyprogesterone,3-alpha,17-beta-androstanediol,ABL1,alcohol dehydrogenase,AR,ATP1B4,beta-estradiol,CACNA1G,CLDN18,CNTFR,CORIN,CUZD1,DHRS9,FCMR,GAS6,GATA2,HSD17B3,IRX5,KCNK17,MEPE,MYBPHL,P-TEFb,PLEKHA6,RAPSN,RLN1,SFRP5,SHD,SLC39A8,SLC7A4,SMAD1/5,STAT5B,TRHDE,TXK,USH1G,WNT3A	23	15	[Hematological System Development and Function, Hematopoiesis, Tissue Morphology]
7	ADAMTSL2,BICDL1,BRI3BP,C20orf197,CRAMP1,DLG1,ESR2,FAM163B,FGF6,FGFR1,FLRT2,FRMPD2,GNG4,GOLGA7B,GRIA4,GSG1L,GTPBP6,HNRNPL,IGSF9,KCNJ3,KCNQ5,LINC01235,LMAN1L,NCAM2,NKX2-3,PERP,PHF2,POTEJ,RAB11B,RDH10,SLITRK3,SOD1,TCTEX1D2,TMEM63C,ZNF385B	23	15	[Cell Morphology, Cell-To-Cell Signaling and Interaction, Cellular Assembly and Organization]
8	ARPP21,CADPS2,CHRDL1,CHRNE,DMD,DNAJC21,ERBB2,FAM83G,FSD1L,GALNT17,GRAMD1B,HDAC4,HTT,KCNK3,LSAMP,LYN,MAP3K9,MYL4,NEGR1,NTM,OPCML,OTC,PML,PRTG,PRUNE2,RBM11,RIPK4,RNF150,TCEAL2,TNNT3,UBE2U,VIRMA,VWDE,ZNF451,ZNF469	23	15	[Cell-To-Cell Signaling and Interaction, Nervous System Development and Function, Organ Morphology]
9	26s Proteasome,AGAP2,Alpha catenin,AMPK,Calmodulin,Cbp/p300,CG,Ck2,ELAVL4,F Actin,FSH,Growth hormone,Hdac,HISTONE,Histone h3,Histone h4,Hsp90,Insulin,KCNN1,KCNT2,Lh,Mapk,MYH7,MYL2,Myosin,NRG1,PCDH7,PCYT1B,Pkc(s),PPP2R2B,PRMT8,PTGS2,SMYD2,TUBA3C/TUBA3D,tubulin (family)	21	14	[Cancer, Gastrointestinal Disease, Organismal Injury and Abnormalities]
10	AFF2,Ahr-aryl hydrocarbon-Arnt,AZU1,CARD18,CDH3,CHODL,CLIC6,COTL1,ESR1,FAM189A1,GABRB3,GAPDH,Gsta4,GSTP1,GUCA1C,Krt10,KRT23,KRT28,KRT71,KRT74,KRT8,levodopa,LYPD1,NKAIN3,NPM3,PRR32,RHBDL3,SLC11A2,SLC1A4,Slco1a1,TCIM,TNF,UMODL1,WHRN,ZNF804B	19	13	[Cell Morphology, Embryonic Development, Hair and Skin Development and Function]

## Sheet: subnetwork
Top 10 subnetworks under 'Cardiovascular System Development and Function, Embryonic Development, Organ Development' enriched with differential expression between AA and LV
Categories	Diseases or Functions Annotation	p-value	Molecules	# Molecules
Cardiovascular System Development and Function,Embryonic Development,Organ Development,Organ Morphology,Organismal Development,Skeletal and Muscular System Development and Function,Tissue Development	Morphogenesis of cardiac muscle	8.96e-07	BMP10,HAND1,MYL3,XIRP2	4
Cardiovascular System Development and Function,Embryonic Development,Organ Development,Organ Morphology,Organismal Development,Skeletal and Muscular System Development and Function,Tissue Development	Morphogenesis of cardiac muscle tissue in heart ventricle	1.4e-05	BMP10,HAND1,MYL3	3
Cardiovascular System Development and Function,Embryonic Development,Organ Development,Organ Morphology,Organismal Development,Tissue Development	Morphogenesis of heart	2.19e-05	BMP10,HAND1,MYL3,MYL7,XIRP2	5
Cardiac Dysfunction,Cardiac Enlargement,Cardiovascular Disease,Cardiovascular System Development and Function,Organ Morphology,Organismal Development,Organismal Injury and Abnormalities	Hypertrophy of left ventricle	4.08e-05	IRX4,MYL3,NPPA,REN	4
Cardiovascular System Development and Function,Organ Development,Organ Morphology	Contraction of heart	4.33e-05	BMP10,Mlc,MYL3,MYL4,MYL7,NPPA	6
Cardiovascular System Development and Function,Organ Development,Organ Morphology,Skeletal and Muscular System Development and Function	Contraction of cardiac muscle	5.32e-05	BMP10,Mlc,MYL3,MYL4,NPPA	5
Cardiovascular Disease,Organismal Injury and Abnormalities	Left heart disease	7.91e-05	ERK1/2,HAND1,IRX4,MYL3,NPPA,REN	6
Cardiovascular System Development and Function,Organ Morphology,Organismal Development	Morphology of heart ventricle	0.000101	BMP10,HAND1,IRX4,MYL3,NPPA,REN	6
Cardiovascular Disease,Hereditary Disorder,Organismal Injury and Abnormalities,Skeletal and Muscular Disorders	Autosomal dominant cardiomyopathy	0.00011	MYL3,MYL4,NPPA	3
Developmental Disorder,Organ Morphology,Organismal Injury and Abnormalities,Renal and Urological Disease,Renal Atrophy	Atrophy of renal medulla	0.00012	AQP2,REN	2
